# Supplementary material for: Assigning harvested waterfowl to geographic origin using feather δ2H isoscapes: What is the best analytical approach?
Source: PLoS One. 2023 Jul 10;18(7):e0288262. doi: 10.1371/journal.pone.0288262 (PMC10332603; doi:10.1371/journal.pone.0288262)
Supplement: S1 Table — For a detailed description of the table fields, see the README.txt file. (ZIP) [file pone.0288262.s003.zip]

Archive with 2 entries (2 files):
- Table S1/README.txt
- Table S1/Table S1.xlsx
