# Supplementary material for: Assigning harvested waterfowl to geographic origin using feather δ2H isoscapes: What is the best analytical approach?
Source: PLoS One. 2023 Jul 10;18(7):e0288262. doi: 10.1371/journal.pone.0288262 (PMC10332603; doi:10.1371/journal.pone.0288262)
Supplement: S1 Table — For a detailed description of the table fields, see the README.txt file. (ZIP) [file pone.0288262.s003.zip › Table S1/Table S1.xlsx]

## Sheet: calibration_equation_summary
source	full.citation	publication.year	continent	order	common.name	taxon	tissue	tissue.specific	age	sex	description	regression.method	level	intercept	slope	precip.iso	precip.iso.ref	resid.sd	r.squared	n	n.sites	data.avail	notes
Clem et al. (2022)	Clem CS, Hobson KA, Harmon-Threatt AN. Insights into natal origins of migratory Nearctic hover flies (Diptera: Syrphidae): new evidence from stable isotope (δ2H) assigment analyses. Ecography. 2023;2:e06465. doi:10.1111/ecog.06465	2022	North America	Diptera	Eupeodes americanus	Eupeodes americanus	Chitin	Wing, Leg	na	na	Rearing of Eupeodes americanus using spiked water	OLS	individual	-79.45	0.5	lab	na	na	0.99	15	3	0
Clem et al. (2022)	Clem CS, Hobson KA, Harmon-Threatt AN. Insights into natal origins of migratory Nearctic hover flies (Diptera: Syrphidae): new evidence from stable isotope (δ2H) assigment analyses. Ecography. 2023;2:e06465. doi:10.1111/ecog.06465	2022	North America	Diptera	Eupeodes americanus, Oblique Streaktail	Eupeodes americanus, Allograpta obliqua	Chitin	Wing, Leg	na	na	Rearing of Eupeodes americanus and Allograpta Obliqua using spiked water	OLS	individual	-66.62	0.5	lab	na	na	0.99	15	3	0	Combined calibration was necessary as A. obliqua were not reared successfully on spiked water
Contina et al. (2022)	Contina A, Pierce AK, Yanco SW, Bridge ES, Kelly JF, Wunder MB. Application of stable isotopes to study movement ecology and diet variation in a migratory songbird. Journal of Field Ornithology. 2022;93. doi:10.5751/JFO-00179-930406	2022	North America	Passeriformes	Song Sparrow	Melospiza melodia	Feather	na	na	na	Reanalysis of Song Sparrow data [Hobson et al. (2012) and Hobson and Koehler (2015)]	OLS	individual	-35.08	0.91	ma	Bowen et al. (2005)	na	0.79	22	na	1	Isoscape not specified
Crowley et al. (2021)	Crowley BE, Bataille CP, Haak BA, Sommer KM. Identifying nesting grounds for juvenile migratory birds with dual isotope: an initial test using North American raptors. Ecosphere. 2021;12: e03765. doi:10.1002/ecs2.3765	2021	North America	Accipitriformes, Falconiformes	American Kestrel, Broad-winged Hawk, Cooper's Hawk, Merlin, Northern Goshawk, Northern Harrier, Peregrine Falcon, Prairie Falcon, Rough-legged Hawk, Red-tailed Hawk, Sharp-shinned Hawk, Swainson's Hawk	Falco sparverius, Buteo platypterus, Accipiter cooperii, Falco columbarius, Accipiter gentilis, Circus cyaneus, Falco peregrinus, Falco mexicanus, Buteo lagopus, Buteo jamaicensis, Accipiter striatus, Buteo swainsoni	Feather	Tertiary, Contour	na	na	Reanalysis of raptor data [Lott and Smith (2006), Wommack et al. (2020)] with an additional samples (n = 21)	OLS	individual	19.11	0.86	mgs	Bowen et al. (2005)	na	0.64	312	na	1	Three outliers were excluded (n = 315 total)
Magozzi et al. (2021)	Magozzi S, Bataille CP, Hobson KA, Wunder MB, Howa JD, Contina A, et al. Calibration chain transformation improves the comparability of organic hydrogen and oxygen stable isotope data. Methods in Ecology and Evolution. 2021;12: 732–747. doi:10.1111/2041-210X.13556	2021	Europe, North America	Primates	Human	Homo sapiens	Hair	na	na	na	Renalaysis of human data [Ehleringer et al. (2008), Bataille (unpublished), Thompson et al. (2010)] using the calibration chain transformation	OLS	individual	-45.16	0.41	ma	Bowen et al. (2005)	na	0.77	812	na	1
Magozzi et al. (2021)	Magozzi S, Bataille CP, Hobson KA, Wunder MB, Howa JD, Contina A, et al. Calibration chain transformation improves the comparability of organic hydrogen and oxygen stable isotope data. Methods in Ecology and Evolution. 2021;12: 732–747. doi:10.1111/2041-210X.13556	2021	Europe, North America	Passeriformes	Reed Warbler, Kentucky Warbler, Ovenbird, Sprague's Pipit, Swainson's Thrush, Veery, Wood Thrush, American Redstart, Black-and-white Warbler, Blue-winged Warbler, Common Yellowthroat, Chestnut-sided Warbler, Golden-winged Warbler, Hooded Warbler, MacGillivray's Warbler, Nashville Warbler, Red-eyed Vireo, White-eyed Vireo, Yellow Warbler, Bewick's Wren, Chipping Sparrow, Gray Catbird, Hermit Thrus…	Acrocephalus scirpaceus, Geothlypis formosa, Seiurus aurocapilla, Anthus spragueii, Cathatus ustaulatus, Cathatus ustaulatus, Catharus fuscescens, Hylocichla mustelina, Setophaga ruticilla, Mniotilta varia, Vermivora pinus, Geothlypis trichas, Setophaga pensylvanica, Vermivora chrysoptera, Setophaga citrina, Geothlypis tolmiei, Oreothlypis ruficapilla, Vireo olivaceus, Vireo griseus, Setohaga pet…	Feather	na	na	na	Reanalysis of passerine data [Hobson et al. (2012), Hobson and Kohler (2015), Magozzi et al. (2020), Prochazka et al. (2013), Neto et al. (2006)] using the calibration chain transformation	OLS	individual	1.1	0.78	ma	Bowen et al. (2005)	na	0.75	951	na	1
Magozzi et al. (2021)	Magozzi S, Bataille CP, Hobson KA, Wunder MB, Howa JD, Contina A, et al. Calibration chain transformation improves the comparability of organic hydrogen and oxygen stable isotope data. Methods in Ecology and Evolution. 2021;12: 732–747. doi:10.1111/2041-210X.13556	2021	Europe, North America	Charadriiformes, Columbiformes, Galliformes	Mountain Plover, Pheasant, Willow Grouse, Black Grouse, Lapwing, Hazel Grouse, Partridge, Common Wood Pigeon, Rock Pigeon	Phasianus colchicus, Lagopus lagopus, Tetrao tertix, Vanellus vanellus, Tetrastes bonasia, Perdix perdix, Columba palumbus, Columba livia	Feather	na	na	na	Reanalysis of ground-foraging non-passerine data [Wunder (unpublished), Hobson et al. (2004)] using the calibration chain transformation	OLS	individual	-10.71	0.28	ma	Bowen et al. (2005)	na	0.03	427	na	1
Magozzi et al. (2021)	Magozzi S, Bataille CP, Hobson KA, Wunder MB, Howa JD, Contina A, et al. Calibration chain transformation improves the comparability of organic hydrogen and oxygen stable isotope data. Methods in Ecology and Evolution. 2021;12: 732–747. doi:10.1111/2041-210X.13556	2021	Europe, North America	Anseriformes, Charadriiformes, Passeriformes	Mallard, Canada Goose, Eurasian Curlew, Rufous-crowned Sparrow	Anas platyrhynchos, Branta canadensis, Numenius arguata, Aimophila ruficeps	Feather	na	na	na	Reanalysis of waterbird data [van Dijk et al. (2014), Hobson et al. (2004), Hobson et al. (2012)] using the calibration chain transformation	OLS	individual	-45.23	0.47	ma	Bowen et al. (2005)	na	0.29	225	na	1	One incorrectly added Rufous-crowned Sparrow was included here from Hobson et al. 2012; Unclear if entire van Dijk dataset was analyzed here
Magozzi et al. (2021)	Magozzi S, Bataille CP, Hobson KA, Wunder MB, Howa JD, Contina A, et al. Calibration chain transformation improves the comparability of organic hydrogen and oxygen stable isotope data. Methods in Ecology and Evolution. 2021;12: 732–747. doi:10.1111/2041-210X.13556	2021	North America	Accipitriformes, Falconiformes	American Kestrel, Broad-winged Hawk, Cooper's Hawk, Merlin, Northern Goshawk, Northern Harrier, Peregrine Falcon, Prairie Falcon, Rough-legged Hawk, Red-tailed Hawk, Sharp-shinned Hawk, Swainson's Hawk	Falco sparverius, Buteo platypterus, Accipiter cooperii, Falco columbarius, Accipiter gentilis, Circus cyaneus, Falco peregrinus, Falco mexicanus, Buteo lagopus, Buteo jamaicensis, Accipiter striatus, Buteo swainsoni	Feather	Contour	na	na	Reanalysis of 12 raptor species [Lott and smith (2006)] using the calibration chain transformation	OLS	individual	18.49	0.74	ma	Bowen et al. (2005)	na	0.65	264	na	1
Wommack et al. (2020)	Wommack EA, Marrack LC, Mambelli S, Hull JM, Dawson TE. Using oxygen and hydrogen stable isotopes to track the migratory movement of Sharp-shinned Hawks (Accipiter striatus) along Western Flyways of North America. PLOS ONE. 2020;15: e0226318. doi:10.1371/journal.pone.0226318	2020	North America	Accipitriformes	Sharp-shinned Hawk	Accipiter striatus	Feather	Ventral sternal	Juvenile	na	Museum specimens of Sharp-shinned Hawk	OLS	individual	na	na	march-sept	IsoMAP	18.3	0.46	23	na	1	Slope and intercept were for the equation d2Hp = intercept + beta * d2Hf and therefore unreported
Zhu et al. (2020)	Zhu Q, Hobson KA, Zhao Q, Zhou Y, Damba I, Batbayar N, et al. Migratory connectivity of Swan Geese based on species’ distribution models, feather stable isotope assignment and satellite tracking. Diversity and Distributions. 2020;26: 944–957. doi:10.1111/ddi.13077	2020	Asia	Anseriformes	Swan Geese	Anser cygnoides	Feather	Secondary median covert	Adult	na	Moulting Swan Geese in Mongolia	OLS	individual	9.0279	1.7084	mgs	Bowen et al. (2005)	8.89	0.431	50	12	1	Residual sd value is interpreted from the sigma value, although this is never explicitly definied
Hobson et al. (2019)	Hobson KA, Kardynal KJ, Koehler G. Expanding the Isotopic Toolbox to Track Monarch Butterfly (Danaus plexippus) Origins and Migration: On the Utility of Stable Oxygen Isotope (δ18O) Measurements. Frontiers in Ecology and Evolution. 2019;7. Available: https://www.frontiersin.org/articles/10.3389/fevo.2019.00224	2019	North America	Lepidoptera	Monarch	Danaus plexippus	Chitin	Wing	na	na	Reanalysis of Monarch wing from [Wassenaar and Hobson (1998), Hobson et al. (1999)] - new stable-isotope measurements	na	site	-77.4	0.78	mgs	Bowen et al. (2005)	na	0.61	150	31	1	Sample size is for sites
López-Calderón et al. (2019)	López-Calderón C, Van Wilgenburg SL, Roth AM, Flaspohler DJ, Hobson KA. An evaluation of isotopic (δ2H) methods to provide estimates of avian breeding and natal dispersal. Ecosphere. 2019;10: e02663. doi:10.1002/ecs2.2663	2019	North America	Passeriformes	Golden-winged Warbler	Vermivora chrysoptera	Feather	Primary (P1)	After Second Year, Second Year	na	Second capture of returning breeding Wilson's Warblers 2009	bootstrapping	individual	-56.14	0.57	mgs	Bowen et al. (2005)	na	na	47	8	1	Sample size is the same across the two equations, because year was included as a parameter in the model
López-Calderón et al. (2019)	López-Calderón C, Van Wilgenburg SL, Roth AM, Flaspohler DJ, Hobson KA. An evaluation of isotopic (δ2H) methods to provide estimates of avian breeding and natal dispersal. Ecosphere. 2019;10: e02663. doi:10.1002/ecs2.2663	2019	North America	Passeriformes	Golden-winged Warbler	Vermivora chrysoptera	Feather	Primary (P1)	After Second Year, Second Year	na	Second capture of returning breeding Wilson's Warblers 2010	bootstrapping	individual	-65.97	0.57	mgs	Bowen et al. (2005)	na	na	47	8	1	Sample size is the same across the two equations, because year was included as a parameter in the model
Reese et al. (2019)	Reese J, Viverette C, Tonra CM, Bayly NJ, Boves TJ, Johnson E, et al. Using stable isotopes to estimate migratory connectivity for a patchily distributed, wetland-associated Neotropical migrant. The Condor. 2019;121. doi:10.1093/condor/duz052	2019	North America	Passeriformes	Prothonotary Warbler	Protonotaria citrea	Feather	Primary (P1), Retrix (outer)	After Second Year	na	Returning breeding, assuming site-fidelity, Prothonotary Warblers	OLS	site	5.15	1.91	mgs-isomap	Bowen et al. (2014)	na	0.5	72	13	1	Data available in Dryad
Smith et al. (2019)	Smith EL, Reudink MW, Marra PP, Mckellar AE, Van Wilgenburg SL. Breeding origins and migratory connectivity at a northern roost of Vaux’s Swift, a declining aerial insectivore. The Condor. 2019;121: duz034. doi:10.1093/condor/duz034	2019	North America	Passeriformes	Tree Swallow, Least Flycatcher, American Redstart	Tachycineta bicolor, Empidonax minimus, Setophaga ruticilla	Feather	na	na	na	Aerial Insectivores and American Redstarts	nonparametric bootstrap regressions	individual	-41.24	0.81	mgs	Bowen et al. (2005)	na	na	89	na	1	The main text says that the data were obtained from Hobson et al. (2012), but presumably the data were also obtained from Hobson and Kohler (2015) and Hobson et al. (1997) because Least Flycatcher and the necessary American Redstart samples are not available in Hobson et al. (2012)
Buchanan et al. (2018)	Buchanan GM, Bond AL, Crockford NJ, Kamp J, Pearce-Higgins JW, Hilton GM. The potential breeding range of Slender-billed Curlew Numenius tenuirostris identified from stable-isotope analysis. Bird Conservation International. 2018;28: 228–237. doi:10.1017/S0959270916000551	2018	Asia	Charadriiformes	Common Sandpiper, Kentish Plover, Little Ringed Plover, Sociable Lapwing, Eurasian Oystercatcher, Black-winged Stilt, Black-tailed Godwit, Eurasian Curlew, Eurasian Whimbrel, Pied Avocet, Green Sandpiper, Marsh Sandpiper, Common Redshank, Common Lapwing	Actitis hypoleucos, Charadrius alexandrinus, Charadrius dubius, Chettusia gregaria, Haematopus ostralegus, Himantopus himantopus, Limosa limosa, Numenius arquata, Numenius phaeopus, Recurvirostra avosetta, Tringa ochropus, Tringa stagnatilis, Tringa totanus, Vanellus vanellus	Feather	na	Juvenile	na	14 wader species	OLS	individual	na	na	mgs	Bowen et al. (2014)	na	na	216	na	0	Slope and intercept were for the equation d2Hp = intercept + beta * d2Hf and therefore unreported
Hobson et al. (2018)	Hobson KA, Doward K, Kardynal KJ, McNeil JN. Inferring origins of migrating insects using isoscapes: a case study using the true armyworm, Mythimna unipuncta, in North America. Ecol Entomol. 2018;43: 332–341. doi:10.1111/een.12505	2018	North America	Lepidoptera	True Army Worm	Mythimna unipuncta	Chitin	Wing	Adult	na	Lab-rasied true armyworm moths	OLS	individual	-84.4	0.4	lab	na	13	0.96	200	4	0	N = 50 per treatement, with 4 treatments
Fournier et al. (2017)	Fournier AMV, Sullivan AR, Bump JK, Perkins M, Shieldcastle MC, King SL. Combining citizen science species distribution models and stable isotopes reveals migratory connectivity in the secretive Virginia rail. Journal of Applied Ecology. 2017;54: 618–627. doi:10.1111/1365-2664.12723	2017	North America	Gruiformes	Virginia Rail, King Rail	Rallus limicola, Rallus elegans	Feather	Flight	Adult	na	Adult Virginia Rails captured during moult period, supplemented with captured King Rails and museum specimen King Rail	OLS	individual	-43.82	1.156	mgs	Bowen et al. (2005)	8.6	0.756	54	15	1	Data available in Appendix S1
Solovyena et al (2016)	Solovyeva D, Hobson KA, Kharitonova N, Newton J, Fox JW, Afansyev V, et al. Combining stable hydrogen (δ2H) isotopes and geolocation to assign Scaly-sided Mergansers to moult river catchments. Journal of Ornithology. 2016;157: 663–669. doi:10.1007/s10336-015-1319-x	2016	Asia	Anseriformes	Scaly-sided Mergansers	Mergus squamatus	Feather	Secondary underwing covert	Adult	Female	Confirmed moulting Scaly-sided Mergansers	OLS	individual	13.603	1.211	river	Kharitonova et al. (2012)	na	0.91	10	5	0
Sullins et al. (2016)	Sullins DS, Conway WC, Haukos DA, Hobson KA, Wassenaar LI, Comer CE, et al. American woodcock migratory connectivity as indicated by hydrogen isotopes. The Journal of Wildlife Management. 2016;80: 510–526. doi:10.1002/jwmg.1035	2016	North America	Charadriiformes	American Woodcock	Scolopax minor	Feather	Primary (P1)	Hatch Year, Pre-fledgling	na	North American Woodcock 1879-2012	OLS	individual	23.51	1.06	ma	Bowen et al. (2005)	na	0.74	43	7	0
Sullins et al. (2016)	Sullins DS, Conway WC, Haukos DA, Hobson KA, Wassenaar LI, Comer CE, et al. American woodcock migratory connectivity as indicated by hydrogen isotopes. The Journal of Wildlife Management. 2016;80: 510–526. doi:10.1002/jwmg.1035	2016	North America	Charadriiformes	American Woodcock	Scolopax minor	Feather	Primary (P1)	Hatch Year, Pre-fledgling	na	North American Woodcock 1879-2012	OLS	individual	23.57	1.16	mgs	Bowen et al. (2005)	na	0.79	43	7	0
Sullins et al. (2016)	Sullins DS, Conway WC, Haukos DA, Hobson KA, Wassenaar LI, Comer CE, et al. American woodcock migratory connectivity as indicated by hydrogen isotopes. The Journal of Wildlife Management. 2016;80: 510–526. doi:10.1002/jwmg.1035	2016	North America	Charadriiformes	American Woodcock	Scolopax minor	Feather	Primary (P1)	Hatch Year, Pre-fledgling	na	North American Woodcock 1879-2012	OLS	individual	19.1	1.05	feb-june	IsoMAP	na	0.78	43	7	0
Sullins et al. (2016)	Sullins DS, Conway WC, Haukos DA, Hobson KA, Wassenaar LI, Comer CE, et al. American woodcock migratory connectivity as indicated by hydrogen isotopes. The Journal of Wildlife Management. 2016;80: 510–526. doi:10.1002/jwmg.1035	2016	North America	Charadriiformes	American Woodcock	Scolopax minor	Feather	Secondary (S13)	Hatch Year	na	Potentially known-origin fall banded American Woodcock	OLS	individual	26.87	0.79	ma	Bowen et al. (2005)	na	0.17	248	na	0	Low correlation with precipitation values, authors suggest that other calibration is prefered
Sullins et al. (2016)	Sullins DS, Conway WC, Haukos DA, Hobson KA, Wassenaar LI, Comer CE, et al. American woodcock migratory connectivity as indicated by hydrogen isotopes. The Journal of Wildlife Management. 2016;80: 510–526. doi:10.1002/jwmg.1035	2016	North America	Charadriiformes	American Woodcock	Scolopax minor	Feather	Secondary (S13)	Hatch Year	na	North American Woodcock 2010	OLS	individual	29.15	0.99	mgs	Bowen et al. (2005)	na	0.2	248	na	0	Low correlation with precipitation values, authors suggest that other calibration is prefered
Sullins et al. (2016)	Sullins DS, Conway WC, Haukos DA, Hobson KA, Wassenaar LI, Comer CE, et al. American woodcock migratory connectivity as indicated by hydrogen isotopes. The Journal of Wildlife Management. 2016;80: 510–526. doi:10.1002/jwmg.1035	2016	North America	Charadriiformes	American Woodcock	Scolopax minor	Feather	Secondary (S13)	Hatch Year	na	North American Woodcock 2010	OLS	individual	20.88	1.06	jun-jul	IsoMAP	na	0.23	248	na	0	Low correlation with precipitation values, authors suggest that other calibration is prefered
Werner et al. (2016)	Werner SJ, Hobson KA, Van Wilgenburg SL, Fischer JW. Multi-isotopic (δ2H, δ13C, δ15N) tracing of molt origin for Red-winged Blackbirds associated with agro-ecosystems. PLOS ONE. 2016;11: e0165996. doi:10.1371/journal.pone.0165996	2016	North America	Passeriformes	Red-winged Blackbird	Agelaius phoeniceus	Feather	Primary (P8-9)	na	na	Reanalysis of Red-winged Blackbird data [Wassenaar and Hobson (2000)] with new samples (n = 288) from breeding Red-winged Blackbirds in the USA	bootstrapping	na	-37.45	0.86	mgs	Terzer et al. (2013)	na	na	352	50	0	Site-specific data are available in Table 1, but individual data are not available
Cardador et al. (2015)	Cardador L, Navarro J, Forero MG, Hobson KA, Mañosa S. Breeding origin and spatial distribution of migrant and resident harriers in a Mediterranean wintering area: insights from isotopic analyses, ring recoveries and species distribution modelling. Journal of Ornithology. 2015;156: 247–256. doi:10.1007/s10336-014-1122-0	2015	Europe	Accipitriformes	Marsh Harrier	Circus aeruginosus	Feather	Primary (P1), Breast	Adult, Nestling	na	European Marsh Harrier	RMA	individual	-38.65	1.76	ma	Bowen et al. (2005)	na	0.858	49	7	1
Hobson and Kohler (2015)	Hobson KA, Koehler G. On the use of stable oxygen isotope (δ18O) measurements for tracking avian movements in North America. Ecology and Evolution. 2015;5: 799–806. doi:10.1002/ece3.1383	2015	North America	Passeriformes	American Redstart, Black-and-white Warbler, Carolina Chickadee, Carolina Wren, Common Yellowthroat, Tufted Titmouse, Golden-winged Warbler, Hooded Warbler, MacGillivray's Warbler, Song Sparrow, White-eyed Vireo, Wilson's Warbler, Yellow-breasted Chat, Yellow Warbler	Setophaga ruticilla, Mniotilta varia, Poecile carolinensis, Thryothorus ludovicianus, Geothlypis trichas, Baeolophus bicolor, Vermivora chrysoptera, Setophaga citrina, Geothlypis tolmiei, Melospiza melodia, Vireo griseus, Cardellina pusilla, Icteria virens, Setophaga petechia	Feather	Primary, Retrix	na	na	Breeding passerines, captured at a site in two separate years	OLS	individual	-27.5	0.96	mgs	Bowen et al. (2005)	na	0.77	104	72	1
Hobson et al. (2015)	Hobson KA, Van Wilgenburg SL, Dunn EH, Hussell DJT, Taylor PD, Collister DM. Predicting origins of passerines migrating through Canadian migration monitoring stations using stable-hydrogen isotope analyses of feathers: a new tool for bird conservation. Avian Conservation and Ecology. 2015;10. doi:10.5751/ACE-00719-100103	2015	North America	Passeriformes	American Redstart, Least Flycatcher, Tennessee Warbler, Swainson's Thrush, Ovenbird, Wood Thrush	Setophaga ruticilla, Empidonax minimus, Vermivora peregrinus, Catharus ustulatus, Seiurus aurocapillus, Hylocichla mustelina	Feather	na	na	na	Reanalysis of songbird data [Hobson and Wassenaar (1999)]	na	na	-25.9	0.88	mgs	Bowen et al. (2005)	12.6	na	166	14	1
Seifert et al. (2015)	Seifert N, Haase M, Van Wilgenburg SL, Voigt CC, Schmitz Ornés A. Complex migration and breeding strategies in an elusive bird species illuminated by genetic and isotopic markers. Journal of Avian Biology. 2016;47: 275–287. doi:10.1111/jav.00751	2015	Europe, Africa	Gruiformes	Spotted Crake, Water Rail, Black Crake, Baillon's Crake	Porzana porzana, Rallus aquaticus, Zapornia flavirostris, Zapornia pusilla	Feather	Retrix (R1)	na	na	European and African rails	OLS	individual	-74	0.57	nov-feb, april-aug	Bowen et al. (2010)	na	na	80	9	0	Calibration information in supplementary material
Tonra et al. (2015)	Tonra CM, Both C, Marra PP. Incorporating site and year-specific deuterium ratios (δ2H) from precipitation into geographic assignments of a migratory bird. Journal of Avian Biology. 2015;46: 266–274. doi:10.1111/jav.00553	2015	Europe	Passeriformes	Pied Flycatcher	Ficedula hypoleuca	Feather	Retrix (R1)	na	na	Breeding Pied Flycatchers	OLS	individual	-0.79	1.13	mgs	Bowen et al. (2005)	na	0.8	97	15	0
Tonra et al. (2015)	Tonra CM, Both C, Marra PP. Incorporating site and year-specific deuterium ratios (δ2H) from precipitation into geographic assignments of a migratory bird. Journal of Avian Biology. 2015;46: 266–274. doi:10.1111/jav.00553	2015	Europe	Passeriformes	Pied Flycatcher	Ficedula hypoleuca	Feather	Retrix (R1)	na	na	Breeding Pied Flycatchers	OLS	individual	-29.48	0.82	may-oct	IsoMAP	na	0.8	97	15	0
Cryan et al. (2014)	Cryan PM, Stricker CA, Wunder MB. Continental-scale, seasonal movements of a heterothermic migratory tree bat. Ecological Applications. 2014;24: 602–616. doi:10.1890/13-0752.1	2014	North America	Chiroptera	Hoary Bat	Lasiurus cinereus cinereus	Hair	Mid-scapular	na	na	Reanalysis of bat data [Cryan et al. (2004)] with new lab standards, additional standards and a growing-season surface	OLS	individual	-42.61	0.73	mgs	Bowen et al. (2005)	na	0.55	117	na	0
Knick et al. (2014)	Knick ST, Leu M, Rotenberry JT, Hanser SE, Fesenmyer KA. Diffuse migratory connectivity in two species of shrubland birds: evidence from stable isotopes. Oecologia. 2014;174: 595–608. doi:10.1007/s00442-013-2791-8	2014	North America	Passeriformes	Brewer's Sparrow	Spizella breweri	Feather	na	na	na	Breeding Brewer's Sparrows	generalized linear mixed-effects model (site as random intercept)	individual	-40	0.76	mgs	Bowen et al. (2005)	na	na	264	54	0	Other, multivariate relationships were derived, but this univarite function was also provided
Knick et al. (2014)	Knick ST, Leu M, Rotenberry JT, Hanser SE, Fesenmyer KA. Diffuse migratory connectivity in two species of shrubland birds: evidence from stable isotopes. Oecologia. 2014;174: 595–608. doi:10.1007/s00442-013-2791-8	2014	North America	Passeriformes	Sagebrush Sparrow	Artemisiospiza nevadensis	Feather	na	na	na	Breeding Brewer's Sparrows	generalized linear mixed-effects model (site as random intercept)	individual	-23.7	1.11	mgs	Bowen et al. (2005)	na	na	82	22	0	Other, multivariate relationships were derived, but this univarite function was also provided
Raymond et al. (2014)	Raymond L, Vialatte A, Plantegenest M. Combination of morphometric and isotopic tools for studying spring migration dynamics in Episyrphus balteatus. Ecosphere. 2014;5: art88. doi:10.1890/ES14-00075.1	2014	Europe	Diptera	Marmalade hoverfly	Episyrphus balteatus	Chitin	Wing	na	na	Episyrphus balteatus collected in Western Europe outside of the migratory period	OLS	individual	-81.3	0.49	2-months before capture	Bowen (2013)	na	0.39	62	7	0
Toews et al. (2014)	Toews DPL, Brelsford A, Irwin DE. Isotopic variation across the Audubon’s–myrtle warbler hybrid zone. Journal of Evolutionary Biology. 2014;27: 1179–1191. doi:10.1111/jeb.12392	2014	North America	Passeriformes	Kentucky Warbler, Ovenbird, Sprague's Pipit, Swainson's Thrush, Veery, Wood Thrush, American Redstart, Black-and-white Warbler, Blue-winged Warbler, Common Yellowthroat, Chestnut-sided Warbler, Golden-winged Warbler, Hooded Warbler, MacGillivray's Warbler, Nashville Warbler, Red-eyed Vireo, White-eyed Vireo, Wilson's Warbler, Yellow-breasted Chat, Yellow Warbler, Bewick's Wren, Chipping Sparrow, …	Geothlypis formosa, Seiurus aurocapilla, Anthus spragueii, Catharus ustulatus, Catharus fuscescens, Hylocichla mustelina, Setophaga ruticilla, Mniotilta varia, Vermivora cyanoptera, Geothlypis trichas, Setophaga pensylvanica, Vermivora chrysoptera, Setophaga citrina, Geothlypis tolmiei, Oreothlypis ruficapilla, Vireo olivaceus, Vireo griseus, Cardellina pusillaIcteria virens, Setophaga petechia, …	Feather	Primary, Retrix	na	na	Reanalysis of migratory passerine data [Hobson et al. (2012)] subsetting for only migratory species	na	na	-20.17	1.345	apr-oct	IsoMap	9.96	na	209	na	1
van Dijk et al. (2014)	van Dijk JG, Meissner W, Klaassen M. Improving provenance studies in migratory birds when using feather hydrogen stable isotopes. Journal of Avian Biology. 2014;45: 103–108. doi:10.1111/j.1600-048X.2013.00232.x	2014	Europe	Charadriiformes, Columbiformes, Galliformes, Passeriformes, Piciformes	Blue Tit, House Sparrow, Pheasant, Red Grouse, Black Grouse, Black Woodpecker, Warbler sp., European Serin, Lapwing, Eurasian Blackbird, Common Wood Pigeon, Hazel Grouse, Partridge, Rock Pigeon, Eurasian Curlew, Fieldfare, Redwing, Willow Grouse, Song Thrush, Chaffinch	Parus caeruleus, Passer domesticus, Phasianus colchicus, Lagopus lagopus, Tetrao tetrix, Dryocapus maritus, Serin serin, Vanellus vanellus, Turdus merula, Columba palumbus, Tetrastes bonasia, Perdix perdix, Columba livia, Numenius arguata, Turdus pilaris, Turdus iliacus, Lagopus lagopus, Turdus philomelos, Fringilla coelebs	Feather	na	na	na	Reanalysis of European bird data [Hobson et al. (2004)]	OLS	individual	-23	1.03	mgs	Bowen et al. (2005)	na	0.65	123	38	1
van Dijk et al. (2014)	van Dijk JG, Meissner W, Klaassen M. Improving provenance studies in migratory birds when using feather hydrogen stable isotopes. Journal of Avian Biology. 2014;45: 103–108. doi:10.1111/j.1600-048X.2013.00232.x	2014	Europe	Charadriiformes, Columbiformes, Galliformes, Passeriformes, Piciformes	Blue Tit, House Sparrow, Pheasant, Red Grouse, Black Grouse, Black Woodpecker, Warbler sp., European Serin, Lapwing, Eurasian Blackbird, Common Wood Pigeon, Hazel Grouse, Partridge, Rock Pigeon, Eurasian Curlew, Fieldfare, Redwing, Willow Grouse, Song Thrush, Chaffinch	Parus caeruleus, Passer domesticus, Phasianus colchicus, Lagopus lagopus, Tetrao tetrix, Dryocapus maritus, Serin serin, Vanellus vanellus, Turdus merula, Columba palumbus, Tetrastes bonasia, Perdix perdix, Columba livia, Numenius arguata, Turdus pilaris, Turdus iliacus, Lagopus lagopus, Turdus philomelos, Fringilla coelebs	Feather	na	na	na	Reanalysis of European bird data [Hobson et al. (2004)]	SMA	individual	-7.2	1.28	mgs	Bowen et al. (2005)	na	0.65	123	38	1
van Dijk et al. (2014)	van Dijk JG, Meissner W, Klaassen M. Improving provenance studies in migratory birds when using feather hydrogen stable isotopes. Journal of Avian Biology. 2014;45: 103–108. doi:10.1111/j.1600-048X.2013.00232.x	2014	Europe	Anseriformes	Mallard	Anas platyrhynchos	Feather	Primary (P1), Covert	Adult, Juvenile	na	European Mallards	OLS	individual	-21.9	1.36	mgs	Bowen et al. (2005)	na	0.61	309	38	1	Two different sets of standards used across two years of analysis, although all on same scale
van Dijk et al. (2014)	van Dijk JG, Meissner W, Klaassen M. Improving provenance studies in migratory birds when using feather hydrogen stable isotopes. Journal of Avian Biology. 2014;45: 103–108. doi:10.1111/j.1600-048X.2013.00232.x	2014	Europe	Anseriformes	Mallard	Anas platyrhynchos	Feather	Primary (P1), Covert	Adult, Juvenile	na	European Mallards	SMA	individual	-0.2	1.74	mgs	Bowen et al. (2005)	na	0.61	309	38	1	Two different sets of standards used across two years of analysis, although all on same scale
van Dijk et al. (2014)	van Dijk JG, Meissner W, Klaassen M. Improving provenance studies in migratory birds when using feather hydrogen stable isotopes. Journal of Avian Biology. 2014;45: 103–108. doi:10.1111/j.1600-048X.2013.00232.x	2014	Europe	Anseriformes	Mallard	Anas platyrhynchos	Feather	Primary (P1), Covert	Juvenile	na	European Mallards, corrected for age and year effects	OLS	individual (some site-level averaging)	-27.4	1.28	mgs	Bowen et al. (2005)	na	0.71	148	38	1	Two different sets of standards used across two years of analysis, although all on same scale
van Dijk et al. (2014)	van Dijk JG, Meissner W, Klaassen M. Improving provenance studies in migratory birds when using feather hydrogen stable isotopes. Journal of Avian Biology. 2014;45: 103–108. doi:10.1111/j.1600-048X.2013.00232.x	2014	Europe	Anseriformes	Mallard	Anas platyrhynchos	Feather	Primary (P1), Covert	Juvenile	na	European Mallards, corrected for age and year effects	SMA	individual (some site-level averaging)	-12.5	1.52	mgs	Bowen et al. (2005)	na	0.71	148	38	1	Two different sets of standards used across two years of analysis, although all on same scale
Hobson et al. (2013)	Hobson KA, Van Wilgenburg SL, Ferrand Y, Gossman F, Bastat C. A stable isotope (δ2H) approach to deriving origins of harvested woodcock (Scolopax rusticola) taken in France. European Journal of Wildlife Research. 2013;59: 881–892. doi:10.1007/s10344-013-0742-7	2013	Europe	Charadriiformes	Woodcock	Scolopax rusticola	Feather	na	Juvenile	na	Unpublished Woodcock data from A. Powell	OLS	individual	-24.22	0.8	ma	Bowen et al. (2005)	11.7	na	226	na	0	Same model for both juv and adult samples, but age class was included as a factor
Hobson et al. (2013)	Hobson KA, Van Wilgenburg SL, Ferrand Y, Gossman F, Bastat C. A stable isotope (δ2H) approach to deriving origins of harvested woodcock (Scolopax rusticola) taken in France. European Journal of Wildlife Research. 2013;59: 881–892. doi:10.1007/s10344-013-0742-7	2013	Europe	Charadriiformes	Woodcock	Scolopax rusticola	Feather	na	Adult	na	Unpublished Woodcock data from A. Powell	OLS	individual	4.51	0.8	ma	Bowen et al. (2005)	11.7	na	226	na	0	Same model for both juv and adult samples, but age class was included as a factor
Procházka et al. (2013)	Procházka P, Van Wilgenburg SL, Neto JM, Yosef R, Hobson KA. Using stable hydrogen isotopes (δ2H) and ring recoveries to trace natal origins in a Eurasian passerine with a migratory divide. Journal of Avian Biology. 2013;44: 541–550. doi:10.1111/j.1600-048X.2013.00185.x	2013	Europe, Africa	Passeriformes	Reed Warbler	Acrocephalus scirpaceus	Feather	Primary (P1)	Hatch Year	na	First-year Reed Warblers	OLS	individual	-10.29	1.28	ma	Bowen et al. (2005)	10.36	0.85	214	26	1	resid SD listed in Han et al. (2021) - JORN
Rundel et al. (2013)	Rundel CW, Wunder MB, Alvarado AH, Ruegg KC, Harrigan R, Schuh A, et al. Novel statistical methods for integrating genetic and stable isotope data to infer individual‐level migratory connectivity. Molecular ecology. 2013;22: 4163–4176.	2013	North America	Passeriformes	Wilson's Warbler, Hermit Thrush	Wilsonia pusilla, Catharus guttatus	Feather	na	na	na	Breeding Hermit Thrush and Wilson's Warbler	bayesian spatial linear model	individual	na	na	may-july	IAEA, WMO (2006)	na	na	186	19	0	Calibration relationship shown in supplementary information but no equation given in results; Also data should be available in the supplementary data (as stated in the data availability section) but are not
Chabot et al. (2012)	Chabot AA, Hobson KA, Van Wilgenburg SL, McQuat GJ, Lougheed SC. Advances in Linking Wintering Migrant Birds to Their Breeding-Ground Origins Using Combined Analyses of Genetic and Stable Isotope Markers. PLOS ONE. 2012;7: e43627. doi:10.1371/journal.pone.0043627	2012	North America	Passeriformes	Loggerhead Shrike	Lanius ludovicianus	Feather	Primary (P1)	Second Year	na	Breeding second year Loggerhead Shrikes	multiple regression	individual	-1.27	1.04	mgs	Bowen et al. (2005)	na	na	546	44	1	Sample size was 556 but 10 were removed as outliers
Chabot et al. (2012)	Chabot AA, Hobson KA, Van Wilgenburg SL, McQuat GJ, Lougheed SC. Advances in Linking Wintering Migrant Birds to Their Breeding-Ground Origins Using Combined Analyses of Genetic and Stable Isotope Markers. PLOS ONE. 2012;7: e43627. doi:10.1371/journal.pone.0043627	2012	North America	Passeriformes	Loggerhead Shrike	Lanius ludovicianus	Feather	Primary (P1)	After Second Year	na	Breeding after second year Loggerhead Shrikes	multiple regression	individual	2.03	1.04	mgs	Bowen et al. (2005)	na	na	546	44	1	Sample size was 556 but 10 were removed as outliers
Hobson et al. (2012)	Hobson KA, Soto DX, Paulson DR, Wassenaar LI, Matthews JH. A dragonfly (δ2H) isoscape for North America: a new tool for determining natal origins of migratory aquatic emergent insects. Methods in Ecology and Evolution. 2012;3: 766–772. doi:10.1111/j.2041-210X.2012.00202.x	2012	North America	Odonata	Variable darner, Shadow darner, Blue dasher	Aeshna interrupta, Aeshna umbrosa, Pachydiplax longipennis	Chitin	Wing	Adult	na	Non-migratory dragonflies	OLS	individual	-42.54	0.91	ma	Bowen et al. (2005)	na	0.75	186	na	0
Hobson et al. (2012)	Hobson KA, Van Wilgenburg SL, Wassenaar LI, Larson K. Linking hydrogen (δ2H) isotopes in feathers and precipitation: sources of variance and consequences for assignment to isoscapes. PLOS ONE. 2012;7: e35137. doi:10.1371/journal.pone.0035137	2012	North America	Passeriformes	Kentucky Warbler, Ovenbird, Sprague's Pipit, Swainson's Thrush, Veery, Wood Thrush	Geothlypis formosa, Seiurus aurocapilla, Anthus spragueii, Catharus ustulatus, Catharus fuscescens, Hylocichla mustelina	Feather	Primary, Retrix	na	na	Neotropical migrant ground-foraging passerines in North America	multiple regression	individual	-17.57	0.95	mgs	Bowen et al. (2005)	10.8	0.83	218	na	1	All samples were included in the same model - thus the same r2 and slope parameters with varrying intercepts
Hobson et al. (2012)	Hobson KA, Van Wilgenburg SL, Wassenaar LI, Larson K. Linking hydrogen (δ2H) isotopes in feathers and precipitation: sources of variance and consequences for assignment to isoscapes. PLOS ONE. 2012;7: e35137. doi:10.1371/journal.pone.0035137	2012	North America	Passeriformes	American Redstart, Black-and-white Warbler, Blue-winged Warbler, Common Yellowthroat, Chestnut-sided Warbler, Golden-winged Warbler, Hooded Warbler, MacGillivray's Warbler, Nashville Warbler, Red-eyed Vireo, White-eyed Vireo, Wilson's Warbler, Yellow-breasted Chat, Yellow Warbler	Setophaga ruticilla, Mniotilta varia, Vermivora cyanoptera, Geothlypis trichas, Setophaga pensylvanica, Vermivora chrysoptera, Setophaga citrina, Geothlypis tolmiei, Oreothlypis ruficapilla, Vireo olivaceus, Vireo griseus, Cardellina pusillaIcteria virens, Setophaga petechia	Feather	Primary, Retrix	na	na	Neotropical migrant non-ground-foraging passerines in North America	multiple regression	individual	-27.09	0.95	mgs	Bowen et al. (2005)	14.4	0.83	174	na	1	All samples were included in the same model - thus the same r2 and slope parameters with varrying intercepts
Hobson et al. (2012)	Hobson KA, Van Wilgenburg SL, Wassenaar LI, Larson K. Linking hydrogen (δ2H) isotopes in feathers and precipitation: sources of variance and consequences for assignment to isoscapes. PLOS ONE. 2012;7: e35137. doi:10.1371/journal.pone.0035137	2012	North America	Passeriformes	Bewick's Wren, Chipping Sparrow, Gray Catbird, Hermit Thrush, Dark-eyed Junco, Rusty Blackbird	Thryomanes bewickii, Spizella passerina, Dumetella carolinensis, Catharus guttatus, Junco hyemalis oregonus, Euphagus carolinus	Feather	Primary, Retrix	na	na	Short-distance migrant ground-foraging passerines in North America	multiple regression	individual	-22.98	0.95	mgs	Bowen et al. (2005)	18.4	0.83	43	na	1	All samples were included in the same model - thus the same r2 and slope parameters with varrying intercepts
Hobson et al. (2012)	Hobson KA, Van Wilgenburg SL, Wassenaar LI, Larson K. Linking hydrogen (δ2H) isotopes in feathers and precipitation: sources of variance and consequences for assignment to isoscapes. PLOS ONE. 2012;7: e35137. doi:10.1371/journal.pone.0035137	2012	North America	Passeriformes	American Robin, Yellow-rumped Warbler, House Wren, Orange-crowned Warbler, Song Sparrow, Tree Swallow	Turdus migratorius, Setophaga coronataa auduboni, Troglodytes aedon, Oreothlypis celata, Melospiza melodia, Tachycineta bicolor	Feather	Primary, Retrix	na	na	Short-distance migrant non-ground-foraging passerines in North America	multiple regression	individual	-36.9	0.95	mgs	Bowen et al. (2005)	9.7	0.83	69	na	1	All samples were included in the same model - thus the same r2 and slope parameters with varrying intercepts
Hobson et al. (2012)	Hobson KA, Van Wilgenburg SL, Wassenaar LI, Larson K. Linking hydrogen (δ2H) isotopes in feathers and precipitation: sources of variance and consequences for assignment to isoscapes. PLOS ONE. 2012;7: e35137. doi:10.1371/journal.pone.0035137	2012	North America	Passeriformes	Abert's Towhee, House Sparrow, Northern Cardinal, Rufous-crowned Sparrow	Melozone aberti, Passer domesticus, Cardinalis cardinalis, Aimophila ruficeps	Feather	Primary, Retrix	na	na	Resident ground-foraging passerines in North America	multiple regression	individual	-27.9	0.95	mgs	Bowen et al. (2005)	na	0.83	19	na	1	All samples were included in the same model - thus the same r2 and slope parameters with varrying intercepts
Hobson et al. (2012)	Hobson KA, Van Wilgenburg SL, Wassenaar LI, Larson K. Linking hydrogen (δ2H) isotopes in feathers and precipitation: sources of variance and consequences for assignment to isoscapes. PLOS ONE. 2012;7: e35137. doi:10.1371/journal.pone.0035137	2012	North America	Passeriformes	Black-capped Chickadee, Carolina Chickadee, Carolina Wren, Tufted Titmouse	Poecile atricapillus, Poecile carolinensis, Thryothorus ludovicianus, Baeolophus bicolor	Feather	Primary, Retrix	na	na	Resident non-ground-foraging passerines in North America	multiple regression	individual	-11.21	0.95	mgs	Bowen et al. (2005)	na	0.83	21	na	1	All samples were included in the same model - thus the same r2 and slope parameters with varrying intercepts
Popa-Lisseanu et al. (2012)	Popa-Lisseanu AG, Sörgel K, Luckner A, Wassenaar LI, Ibáñez C, Kramer-Schadt S, et al. A triple-isotope approach to predict the breeding origins of European bats. PLOS ONE. 2012;7: e30388. doi:10.1371/journal.pone.0030388	2012	Europe	Chiroptera	Western barbastelle, Serotine bat, Meridonal serotine, Brown long-eared bat, Grey long-eared bat	Barbastella barbastellus, Eptesicus serotinus, Eptesicus isabellinus, Plecotus auritus, Plecotus austriacus	Hair	Interscapular	na	na	5 sedentary bat species	OLS	individual	-16.8391	1.0699	ma	Bowen et al. (2010)	na	0.7192	178	31	0	Site-specific data are available in Table S1, but individual data are not available
Popa-Lisseanu et al. (2012)	Popa-Lisseanu AG, Sörgel K, Luckner A, Wassenaar LI, Ibáñez C, Kramer-Schadt S, et al. A triple-isotope approach to predict the breeding origins of European bats. PLOS ONE. 2012;7: e30388. doi:10.1371/journal.pone.0030388	2012	Europe	Chiroptera	Western barbastelle, Serotine bat, Meridonal serotine, Brown long-eared bat, Grey long-eared bat	Barbastella barbastellus, Eptesicus serotinus, Eptesicus isabellinus, Plecotus auritus, Plecotus austriacus	Hair	Interscapular	na	na	5 sedentary bat species	Mixed-effect model (species as random intercept)	individual	-17.21	1.07	ma	Bowen et al. (2010)	na	na	178	31	0	Site-specific data are available in Table S1, but individual data are not available
Ouin et al. (2011)	Ouin A, Menozzi P, Coulon M, Hamilton AJ, Sarthou JP, Tsafack N, et al. Can deuterium stable isotope values be used to assign the geographic origin of an auxiliary hoverfly in south-western France? Rapid Communications in Mass Spectrometry. 2011;25: 2793–2798. doi:10.1002/rcm.5127	2011	Europe	Diptera	Auxiliary hoverfly	Episyrphus balteatus	Chitin	Wing	Adult	na	Hoverfly raised to adults on aphids from the field of capture	na	na	-25.277	1.039	ma	na	na	0.6517	18	4	0
Brattström et al. (2010)	Brattström O, Bensch S, Wassenaar LI, Hobson KA, Åkesson S. Understanding the migration ecology of European red admirals Vanessa atalanta using stable hydrogen isotopes. Ecography. 2010;33: 720–729.	2010	Europe	Lepidoptera	Peacock butterfly, wall brown butterfly, southern small white butterfly	Inachis io, Lasiommata megera, Pieris mannii	Chitin	Wing	na	na	Reanalysis of butterfly data [Brattstrom et al. (2008)] with additional resident butterflies (n = 30) from Capri Italy	OLS	individual	-40.56	1.096	april-june, 2 months before capture	OIPC	na	0.87	175	7	0	Different source precipitation values for the Sweden (april-june) and Italy (2-months before capture) samples
Thompson et al. (2010)	Thompson AH, Chesson LA, Podlesak DW, Bowen GJ, Cerling TE, Ehleringer JR. Stable isotope analysis of modern human hair collected from Asia (China, India, Mongolia, and Pakistan). American Journal of Physical Anthropology. 2010;141: 440–451. doi:10.1002/ajpa.21162	2010	Asia	Primates	Human	Homo sapiens	Hair	Head	na	na	Hair samples from barbers in Asia	OLS	site	-75	0.42	tap water	Thompson et al. (2010)	na	0.75	23	23	1	Sample size is for the site
Bowen et al. (2009)	Bowen GJ, Ehleringer JR, Chesson LA, Thompson AH, Podlesak DW, Cerling TE. Dietary and physiological controls on the hydrogen and oxygen isotope ratios of hair from mid-20th century indigenous populations. American Journal of Physical Anthropology. 2009;139: 494–504. doi:10.1002/ajpa.21008	2009	Africa, Asia, Australia, North America, South America	Primates	Human	Homo sapiens	Hair	na	na	na	Hair samples from historic samples stored in the Smithsonion Institution	RMA	site	-49.45	0.78	ma	OIPC v2.1	na	0.9	123	17	1	Two sites (Canada) were excluded, but sample size given represents the entire dataset
Britzke et al. (2009)	Britzke ER, Loeb SC, Hobson KA, Romanek CS, Vonhof MJ. Using hydrogen isotopes to assign origins of bats in the eastern United States. Journal of Mammalogy. 2009;90: 743–751. doi:10.1644/08-MAMM-A-211R2.1	2009	North America	Chiroptera	Eastern Red Bat	Lasiurus borealis	Hair	Scapular	Adult, Juvenile	na	Resident breeding period Eastern Red Bats	OLS	individual	-28.07	0.24	mgs	Meehan et al. (2004)	na	0.02	81	na	0
Britzke et al. (2009)	Britzke ER, Loeb SC, Hobson KA, Romanek CS, Vonhof MJ. Using hydrogen isotopes to assign origins of bats in the eastern United States. Journal of Mammalogy. 2009;90: 743–751. doi:10.1644/08-MAMM-A-211R2.1	2009	North America	Chiroptera	Eastern Red Bat	Lasiurus borealis	Hair	Scapular	Adult, Juvenile	na	Resident breeding period Eastern Red Bats	OLS	individual	-26.1	0.48	mgs	Bowen et al. (2005)	na	0.07	81	na	0
Britzke et al. (2009)	Britzke ER, Loeb SC, Hobson KA, Romanek CS, Vonhof MJ. Using hydrogen isotopes to assign origins of bats in the eastern United States. Journal of Mammalogy. 2009;90: 743–751. doi:10.1644/08-MAMM-A-211R2.1	2009	North America	Chiroptera	Eastern Red Bat	Lasiurus borealis	Hair	Scapular	Adult	Female	Resident breeding period Eastern Red Bats	OLS	individual	-6.3	1.35	mgs	Bowen et al. (2005)	na	0.31	36	na	0
Britzke et al. (2009)	Britzke ER, Loeb SC, Hobson KA, Romanek CS, Vonhof MJ. Using hydrogen isotopes to assign origins of bats in the eastern United States. Journal of Mammalogy. 2009;90: 743–751. doi:10.1644/08-MAMM-A-211R2.1	2009	North America	Chiroptera	Eastern Red Bat	Lasiurus borealis	Hair	Scapular	Adult	Male	Resident breeding period Eastern Red Bats	OLS	individual	-58.8	-0.82	mgs	Bowen et al. (2005)	na	0.33	17	na	0
Britzke et al. (2009)	Britzke ER, Loeb SC, Hobson KA, Romanek CS, Vonhof MJ. Using hydrogen isotopes to assign origins of bats in the eastern United States. Journal of Mammalogy. 2009;90: 743–751. doi:10.1644/08-MAMM-A-211R2.1	2009	North America	Chiroptera	Eastern Red Bat	Lasiurus borealis	Hair	Scapular	Juvenile	na	Resident breeding period Eastern Red Bats	OLS	individual	-23.97	0.67	mgs	Bowen et al. (2005)	na	0.16	28	na	0
Britzke et al. (2009)	Britzke ER, Loeb SC, Hobson KA, Romanek CS, Vonhof MJ. Using hydrogen isotopes to assign origins of bats in the eastern United States. Journal of Mammalogy. 2009;90: 743–751. doi:10.1644/08-MAMM-A-211R2.1	2009	North America	Chiroptera	Little Brown Bat	Myotis lucifugus	Hair	Scapular	Adult, Juvenile	na	Resident breeding period Little Brown Bats	OLS	individual	-37.51	0.24	mgs	Meehan et al. (2004)	na	0.01	78	na	0
Britzke et al. (2009)	Britzke ER, Loeb SC, Hobson KA, Romanek CS, Vonhof MJ. Using hydrogen isotopes to assign origins of bats in the eastern United States. Journal of Mammalogy. 2009;90: 743–751. doi:10.1644/08-MAMM-A-211R2.1	2009	North America	Chiroptera	Little Brown Bat	Myotis lucifugus	Hair	Scapular	Adult, Juvenile	na	Resident breeding period Little Brown Bats	OLS	individual	-30.82	0.52	mgs	Bowen et al. (2005)	na	0.17	78	na	0
Britzke et al. (2009)	Britzke ER, Loeb SC, Hobson KA, Romanek CS, Vonhof MJ. Using hydrogen isotopes to assign origins of bats in the eastern United States. Journal of Mammalogy. 2009;90: 743–751. doi:10.1644/08-MAMM-A-211R2.1	2009	North America	Chiroptera	Little Brown Bat	Myotis lucifugus	Hair	Scapular	Adult	Female	Resident breeding period Little Brown Bats	OLS	individual	-40.41	0.33	mgs	Bowen et al. (2005)	na	0.06	54	na	0
Britzke et al. (2009)	Britzke ER, Loeb SC, Hobson KA, Romanek CS, Vonhof MJ. Using hydrogen isotopes to assign origins of bats in the eastern United States. Journal of Mammalogy. 2009;90: 743–751. doi:10.1644/08-MAMM-A-211R2.1	2009	North America	Chiroptera	Little Brown Bat	Myotis lucifugus	Hair	Scapular	Adult	Male	Resident breeding period Little Brown Bats	OLS	individual	-30.9	0.49	mgs	Bowen et al. (2005)	na	0.19	12	na	0
Britzke et al. (2009)	Britzke ER, Loeb SC, Hobson KA, Romanek CS, Vonhof MJ. Using hydrogen isotopes to assign origins of bats in the eastern United States. Journal of Mammalogy. 2009;90: 743–751. doi:10.1644/08-MAMM-A-211R2.1	2009	North America	Chiroptera	Little Brown Bat	Myotis lucifugus	Hair	Scapular	Juvenile	na	Resident breeding period Little Brown Bats	OLS	individual	-9.31	1.09	mgs	Bowen et al. (2005)	na	0.4	12	na	0
Britzke et al. (2009)	Britzke ER, Loeb SC, Hobson KA, Romanek CS, Vonhof MJ. Using hydrogen isotopes to assign origins of bats in the eastern United States. Journal of Mammalogy. 2009;90: 743–751. doi:10.1644/08-MAMM-A-211R2.1	2009	North America	Chiroptera	Myotis septentrionalis	Myotis septentrionalis	Hair	Scapular	Adult, Juvenile	na	Resident breeding period Myotis septentrionalis	OLS	individual	40.48	1.32	mgs	Meehan et al. (2004)	na	0.53	33	na	0
Britzke et al. (2009)	Britzke ER, Loeb SC, Hobson KA, Romanek CS, Vonhof MJ. Using hydrogen isotopes to assign origins of bats in the eastern United States. Journal of Mammalogy. 2009;90: 743–751. doi:10.1644/08-MAMM-A-211R2.1	2009	North America	Chiroptera	Myotis septentrionalis	Myotis septentrionalis	Hair	Scapular	Adult, Juvenile	na	Resident breeding period Myotis septentrionalis	OLS	individual	5.48	0.98	mgs	Bowen et al. (2005)	na	0.54	33	na	0
Britzke et al. (2009)	Britzke ER, Loeb SC, Hobson KA, Romanek CS, Vonhof MJ. Using hydrogen isotopes to assign origins of bats in the eastern United States. Journal of Mammalogy. 2009;90: 743–751. doi:10.1644/08-MAMM-A-211R2.1	2009	North America	Chiroptera	Myotis septentrionalis	Myotis septentrionalis	Hair	Scapular	Adult	Female	Resident breeding period Myotis septentrionalis	OLS	individual	18.48	1.25	mgs	Bowen et al. (2005)	na	0.71	16	na	0
Britzke et al. (2009)	Britzke ER, Loeb SC, Hobson KA, Romanek CS, Vonhof MJ. Using hydrogen isotopes to assign origins of bats in the eastern United States. Journal of Mammalogy. 2009;90: 743–751. doi:10.1644/08-MAMM-A-211R2.1	2009	North America	Chiroptera	Myotis septentrionalis	Myotis septentrionalis	Hair	Scapular	Adult	Male	Resident breeding period Myotis septentrionalis	OLS	individual	-4.73	0.79	mgs	Bowen et al. (2005)	na	0.53	10	na	0
Britzke et al. (2009)	Britzke ER, Loeb SC, Hobson KA, Romanek CS, Vonhof MJ. Using hydrogen isotopes to assign origins of bats in the eastern United States. Journal of Mammalogy. 2009;90: 743–751. doi:10.1644/08-MAMM-A-211R2.1	2009	North America	Chiroptera	Myotis septentrionalis	Myotis septentrionalis	Hair	Scapular	Juvenile	na	Resident breeding period Myotis septentrionalis	OLS	individual	17.64	1.65	mgs	Bowen et al. (2005)	na	0.47	7	na	0
Britzke et al. (2009)	Britzke ER, Loeb SC, Hobson KA, Romanek CS, Vonhof MJ. Using hydrogen isotopes to assign origins of bats in the eastern United States. Journal of Mammalogy. 2009;90: 743–751. doi:10.1644/08-MAMM-A-211R2.1	2009	North America	Chiroptera	Indiana Bat	Myotis sodalis	Hair	Scapular	Adult, Juvenile	na	Resident breeding period Indiana Bats	OLS	individual	29.54	1.23	mgs	Meehan et al. (2004)	na	0.28	59	na	0
Britzke et al. (2009)	Britzke ER, Loeb SC, Hobson KA, Romanek CS, Vonhof MJ. Using hydrogen isotopes to assign origins of bats in the eastern United States. Journal of Mammalogy. 2009;90: 743–751. doi:10.1644/08-MAMM-A-211R2.1	2009	North America	Chiroptera	Indiana Bat	Myotis sodalis	Hair	Scapular	Adult, Juvenile	na	Resident breeding period Indiana Bats	OLS	individual	-2.97	0.83	mgs	Bowen et al. (2005)	na	0.49	59	na	0
Britzke et al. (2009)	Britzke ER, Loeb SC, Hobson KA, Romanek CS, Vonhof MJ. Using hydrogen isotopes to assign origins of bats in the eastern United States. Journal of Mammalogy. 2009;90: 743–751. doi:10.1644/08-MAMM-A-211R2.1	2009	North America	Chiroptera	Indiana Bat	Myotis sodalis	Hair	Scapular	Adult	Female	Resident breeding period Indiana Bats	OLS	individual	-8.17	0.71	mgs	Bowen et al. (2005)	na	0.35	39	na	0
Britzke et al. (2009)	Britzke ER, Loeb SC, Hobson KA, Romanek CS, Vonhof MJ. Using hydrogen isotopes to assign origins of bats in the eastern United States. Journal of Mammalogy. 2009;90: 743–751. doi:10.1644/08-MAMM-A-211R2.1	2009	North America	Chiroptera	Indiana Bat	Myotis sodalis	Hair	Scapular	Adult	Male	Resident breeding period Indiana Bats	OLS	individual	-0.59	0.9	mgs	Bowen et al. (2005)	na	0.46	12	na	0
Britzke et al. (2009)	Britzke ER, Loeb SC, Hobson KA, Romanek CS, Vonhof MJ. Using hydrogen isotopes to assign origins of bats in the eastern United States. Journal of Mammalogy. 2009;90: 743–751. doi:10.1644/08-MAMM-A-211R2.1	2009	North America	Chiroptera	Indiana Bat	Myotis sodalis	Hair	Scapular	Juvenile	na	Resident breeding period Indiana Bats	OLS	individual	30.33	2.18	mgs	Bowen et al. (2005)	na	0.63	8	na	0
Hobson et al. (2009)	Hobson KA, Lormée H, Van Wilgenburg SL, Wassenaar LI, Boutin JM. Stable isotopes (δD) delineate the origins and migratory connectivity of harvested animals: the case of European woodpigeons. Journal of Applied Ecology. 2009;46: 572–581. doi:10.1111/j.1365-2664.2009.01651.x	2009	Europe	Charadriiformes, Columbiformes, Galliformes, Passeriformes, Piciformes	Blue Tit, House Sparrow, Pheasant, Red Grouse, Black Grouse, Black Woodpecker, Warbler sp., European Serin, Lapwing, Eurasian Blackbird, Common Wood Pigeon, Hazel Grouse, Partridge, Rock Pigeon, Eurasian Curlew, Fieldfare, Redwing, Willow Grouse, Song Thrush, Chaffinch	Parus caeruleus, Passer domesticus, Phasianus colchicus, Lagopus lagopus, Tetrao tetrix, Dryocapus maritus, Serin serin, Vanellus vanellus, Turdus merula, Columba palumbus, Tetrastes bonasia, Perdix perdix, Columba livia, Numenius arguata, Turdus pilaris, Turdus iliacus, Lagopus lagopus, Turdus philomelos, Fringilla coelebs	Feather	na	na	na	Reanalysis of European bird data [Hobson et al. (2004)] with additional wood pigeons (n = 12)	OLS	individual	na	na	mgs	Bowen et al. (2005)	na	na	140	na	0	Slope and intercept were for the equation d2Hp = intercept + beta * d2Hf and therefore unreported
Hobson et al. (2009)	Hobson KA, Lormée H, Van Wilgenburg SL, Wassenaar LI, Boutin JM. Stable isotopes (δD) delineate the origins and migratory connectivity of harvested animals: the case of European woodpigeons. Journal of Applied Ecology. 2009;46: 572–581. doi:10.1111/j.1365-2664.2009.01651.x	2009	North America	Anseriformes	Lesser Scaup	Aythya affinis	Feather	Scapular, Tertial	Duckling	na	Reanalysis of data from Lesser Scaup [Clark et al. (2006, 2009)]	na	individual	-27.883	0.9523	mgs	Bowen et al. (2005)	na	0.64	75	7	1
Brattström et al. (2008)	Brattström O, Wassenaar LI, Hobson KA, Åkesson S. Placing butterflies on the map – testing regional geographical resolution of three stable isotopes in Sweden using the monophagus peacock Inachis io. Ecography. 2008;31: 490–498. doi:10.1111/j.0906-7590.2008.05267.x	2008	Europe	Lepidoptera	Peacock butterfly	Inachis io	Chitin	Wing	na	na	Non-migratory peacock butterflys in Sweden	OLS	individual	na	na	april-june	OIPC	na	0.333	145	7	0	Original publication didn't report the equation, but see Brattström et al. (2010)
Brattström et al. (2008)	Brattström O, Wassenaar LI, Hobson KA, Åkesson S. Placing butterflies on the map – testing regional geographical resolution of three stable isotopes in Sweden using the monophagus peacock Inachis io. Ecography. 2008;31: 490–498. doi:10.1111/j.0906-7590.2008.05267.x	2008	Europe	Lepidoptera	Peacock butterfly	Inachis io	Chitin	Wing	na	na	Non-migratory peacock butterflys in Sweden	OLS	individual	na	na	ma	OIPC	na	0.245	145	7	0	Original publication didn't report the equation, but see Brattström et al. (2010)
Ehleringer et al. (2008)	Ehleringer JR, Bowen GJ, Chesson LA, West AG, Podlesak DW, Cerling TE. Hydrogen and oxygen isotope ratios in human hair are related to geography. Proceedings of the National Academy of Sciences. 2008;105: 2788–2793. doi:10.1073/pnas.0712228105	2008	North America	Primates	Human	Homo sapiens	Hair	Head	na	na	Human hair from barbers in the USA	OLS	individual	-79	0.271	tap water	Ehleringer et al. (2008)	na	0.86	210	66	1
Paxton et al. (2007)	Paxton KL, Van Riper C III, Theimer TC, Paxton EH. Spatial and temporal migration patterns of Wilson’s Warbler (Wilsonia Pusilla) in the southwest as revealed by stable isotopes. The Auk. 2007;124: 162–175. doi:10.1093/auk/124.1.162	2007	North America	Passeriformes	Wilson's Warbler	Wilsonia pusilla	Feather	Retrix	Adult	Male, Female	Wilson's Warblers caught on breeding grounds near end of breeding season, before migration	OLS	individual	14.467	1.4058	mgs	Meehan et al. (2004)	na	0.91	63	8	0	Site-specific data are available in Table 1, but individual data are not available
Wunder (2007)	Wunder MB. Geographic structure and dynamics in Mountain Plover. Ph.D. dissertation 2007; Colorado State University, Fort Collins, CO.	2007	North America	Charadriiformes	Mountain Plover	Charadrius montanus	Feather	na	na	na	Data from Wunder (2007) thesis	na	na	17.4	1.26	na	na	na	na	465	na	1	From Bowen, G. J., L. I. Wassenaar, and K. A. Hobson. 2005. Global application of stable hydrogen and oxygen isotopes to wildlife forensics. Oecologia 143:337–348.
Clark et al. (2006, 2009)	Clark RG, Hobson KA, Wassenaar LI. Corrigendum—Geographic variation in the isotopic (δD, δ13C, δ15N, δ34S) composition of feathers and claws from Lesser Scaup and Northern Pintail: implications for studies of migratory connectivity. Can J Zool. 2009;87: 553–554.	2006	North America	Anseriformes	Lesser Scaup	Aythya affinis	Feather	Scapular, Tertial	Duckling	na	North American Lesser Scaup	OLS	individual	-31.6	0.93	mgs	Bowen et al. (2005)	na	0.78	75	7	1
Clark et al. (2006, 2009)	Clark RG, Hobson KA, Wassenaar LI. Corrigendum—Geographic variation in the isotopic (δD, δ13C, δ15N, δ34S) composition of feathers and claws from Lesser Scaup and Northern Pintail: implications for studies of migratory connectivity. Can J Zool. 2009;87: 553–554.	2006	North America	Passeriformes	American Redstart, Least Flycatcher, Tennessee Warbler, Swainson's Thrush, Ovenbird, Wood Thrush	Setophaga ruticilla, Empidonax minimus, Vermivora peregrinus, Catharus ustulatus, Seiurus aurocapillus, Hylocichla mustelina	Feather	na	na	na	Reanalysis of songbird data [Hobson and Wassenaar (1997)]	OLS	individual	-25.9	0.88	mgs	Bowen et al. (2005)	na	0.88	166	14	1
Clark et al. (2006, 2009)	Clark RG, Hobson KA, Wassenaar LI. Corrigendum—Geographic variation in the isotopic (δD, δ13C, δ15N, δ34S) composition of feathers and claws from Lesser Scaup and Northern Pintail: implications for studies of migratory connectivity. Can J Zool. 2009;87: 553–554.	2006	North America	Anseriformes, Passeriformes	Lesser Scaup, American Redstart, Least Flycatcher, Tennessee Warbler, Swainson's Thrush, Ovenbird, Wood Thrush	Aythya affinuis, Setophaga ruticilla, Empidonax minimus, Vermivora peregrinus, Catharus ustulatus, Seiurus aurocapillus, Hylocichla mustelina	Feather	na	na	na	Reanalysis of songbird data [Hobson and Wassenaar (1997)] with additional Lesser Scaup	OLS	individual	-21.7	0.96	mgs	Bowen et al. (2005)	na	0.93	241	21	1
Gröcke et al. (2006)	Gröcke DR, Schimmelmann A, Elias S, Miller RF. Stable hydrogen-isotope ratios in beetle chitin: preliminary European data and re-interpretation of North American data. Quaternary Science Reviews. 2006;25: 1850–1864. doi:10.1016/j.quascirev.2006.01.021	2006	North America	Coleoptera	Ground Beetles, Predacious Diving Beetles, Water Scavenger Beetles, Carrion Beetles, Clown Beetles, Stag Beetles, Scarab Beetles, Variegated Mud-loving Beetles, Click Beetles, Soldier Beetles, Sap-feeding Beetles, Leaf Beetles	Carabidae, Dytiscidae, Hydrophilidae, Silphidae, Histeridae, Lucanidae, Scarabaeidea, Heteroceridae, Elateridae, Cantharidae, Nitidulidae, Chrysomelidae	Chitin	na	na	na	Reanalysis of beetle data [Miller et al. (1988)] under a nitration method used to eliminate exchangeable hydrogen groups	na	na	33.2	1.6	ma	Bowen et al. (2004)	na	0.74	34	34	0	Sample size is for sites
Gröcke et al. (2006)	Gröcke DR, Schimmelmann A, Elias S, Miller RF. Stable hydrogen-isotope ratios in beetle chitin: preliminary European data and re-interpretation of North American data. Quaternary Science Reviews. 2006;25: 1850–1864. doi:10.1016/j.quascirev.2006.01.021	2006	North America	Coleoptera	Ground Beetles, Predacious Diving Beetles, Water Scavenger Beetles, Carrion Beetles, Clown Beetles, Stag Beetles, Scarab Beetles, Variegated Mud-loving Beetles, Click Beetles, Soldier Beetles, Sap-feeding Beetles, Leaf Beetles	Carabidae, Dytiscidae, Hydrophilidae, Silphidae, Histeridae, Lucanidae, Scarabaeidea, Heteroceridae, Elateridae, Cantharidae, Nitidulidae, Chrysomelidae	Chitin	na	na	na	Reanalysis of beetle data [Miller et al. (1988)] under a nitration method used to eliminate exchangeable hydrogen groups	na	na	34.7	1.44	ma	IAEA (2001)	na	0.78	34	34	0	Sample size is for sites
Lott and Smith (2006)	Lott CA, Smith JP. A Geographic-Information-System approach to estimating the origin of migratory raptors in North America using stable hydrogen isotope ratios in feathers. The Auk. 2006;123: 822–835. doi:10.1093/auk/123.3.822	2006	North America	Accipitriformes, Falconiformes	American Kestrel, Broad-winged Hawk, Cooper's Hawk, Merlin, Northern Goshawk, Northern Harrier, Peregrine Falcon, Prairie Falcon, Rough-legged Hawk, Red-tailed Hawk, Sharp-shinned Hawk, Swainson's Hawk	Falco sparverius, Buteo platypterus, Accipiter cooperii, Falco columbarius, Accipiter gentilis, Circus cyaneus, Falco peregrinus, Falco mexicanus, Buteo lagopus, Buteo jamaicensis, Accipiter striatus, Buteo swainsoni	Feather	Contour	na	na	12 raptor species	OLS	individual	-5.62	0.91	mgs	Meehan et al. (2004)	na	0.62	264	258	1	Determined the local d2Hp values using a 10km buffer
Bowen et al. (2005)	Bowen GJ, Wassenaar LI, Hobson KA. Global application of stable hydrogen and oxygen isotopes to wildlife forensics. Oecologia. 2005;143: 337–348. doi:10.1007/s00442-004-1813-y	2005	Europe	Charadriiformes, Columbiformes, Galliformes, Passeriformes, Piciformes	Blue Tit, House Sparrow, Pheasant, Red Grouse, Black Grouse, Black Woodpecker, Warbler sp., European Serin, Lapwing, Eurasian Blackbird, Common Wood Pigeon, Hazel Grouse, Partridge, Rock Pigeon, Eurasian Curlew, Fieldfare, Redwing, Willow Grouse, Song Thrush, Chaffinch	Parus caeruleus, Passer domesticus, Phasianus colchicus, Lagopus lagopus, Tetrao tetrix, Dryocapus maritus, Serin serin, Vanellus vanellus, Turdus merula, Columba palumbus, Tetrastes bonasia, Perdix perdix, Columba livia, Numenius arguata, Turdus pilaris, Turdus iliacus, Lagopus lagopus, Turdus philomelos, Fringilla coelebs	Feather	na	Hatch Year	na	Reanalysis of European bird data [Hobson et al. (2004)]	OLS	individual	-7.2	1.28	mgs	Bowen et al. (2005)	na	0.65	123	38	1
Bowen et al. (2005)	Bowen GJ, Wassenaar LI, Hobson KA. Global application of stable hydrogen and oxygen isotopes to wildlife forensics. Oecologia. 2005;143: 337–348. doi:10.1007/s00442-004-1813-y	2005	Europe	Charadriiformes, Columbiformes, Galliformes, Passeriformes, Piciformes	Blue Tit, House Sparrow, Pheasant, Red Grouse, Black Grouse, Black Woodpecker, Warbler sp., European Serin, Lapwing, Eurasian Blackbird, Common Wood Pigeon, Hazel Grouse, Partridge, Rock Pigeon, Eurasian Curlew, Fieldfare, Redwing, Willow Grouse, Song Thrush, Chaffinch	Parus caeruleus, Passer domesticus, Phasianus colchicus, Lagopus lagopus, Tetrao tetrix, Dryocapus maritus, Serin serin, Vanellus vanellus, Turdus merula, Columba palumbus, Tetrastes bonasia, Perdix perdix, Columba livia, Numenius arguata, Turdus pilaris, Turdus iliacus, Lagopus lagopus, Turdus philomelos, Fringilla coelebs	Feather	na	Hatch Year	na	Reanalysis of European bird data [Hobson et al. (2004)]	OLS	individual	-25.2	0.89	ma	Bowen et al. (2005)	na	0.67	123	38	1
Bowen et al. (2005)	Bowen GJ, Wassenaar LI, Hobson KA. Global application of stable hydrogen and oxygen isotopes to wildlife forensics. Oecologia. 2005;143: 337–348. doi:10.1007/s00442-004-1813-y	2005	North America	Passeriformes	American Redstart, Least Flycatcher, Tennessee Warbler, Swainson's Thrush, Ovenbird, Wood Thrush	Setophaga ruticilla, Empidonax minimus, Vermivora peregrinus, Catharus ustulatus, Seiurus aurocapillus, Hylocichla mustelina	Feather	na	na	na	Reanalysis of North American songbird data [Hobson and Wassenaar (1997)]	OLS	individual	-19.4	0.97	mgs	Bowen et al. (2005)	na	0.86	166	14	1
Bowen et al. (2005)	Bowen GJ, Wassenaar LI, Hobson KA. Global application of stable hydrogen and oxygen isotopes to wildlife forensics. Oecologia. 2005;143: 337–348. doi:10.1007/s00442-004-1813-y	2005	North America	Passeriformes	American Redstart, Least Flycatcher, Tennessee Warbler, Swainson's Thrush, Ovenbird, Wood Thrush	Setophaga ruticilla, Empidonax minimus, Vermivora peregrinus, Catharus ustulatus, Seiurus aurocapillus, Hylocichla mustelina	Feather	na	na	na	Reanalysis of North American songbird data [Hobson and Wassenaar (1997)]	OLS	individual	-22.3	0.77	ma	Bowen et al. (2005)	na	0.85	166	14	1
Hebert and Wassenaar (2005)	Hebert CE, Wassenaar LI. Feather stable isotopes in western North American waterfowl: spatial patterns, underlying factors, and management applications. Wildlife Society Bulletin. 2005;33: 92–102. doi:10.2193/0091-7648(2005)33[92:FSIIWN]2.0.CO;2	2005	North America	Anseriformes	Mallard, Northern Pintail	Anas platyrhynchos, Anas acuta	Feather	Secondary (S4)	Duckling	na	Western North American dabbling ducks	OLS	site	-57	0.83	mgs	Meehan et al. (2004)	na	na	408	52	0
Hebert and Wassenaar (2005)	Hebert CE, Wassenaar LI. Feather stable isotopes in western North American waterfowl: spatial patterns, underlying factors, and management applications. Wildlife Society Bulletin. 2005;33: 92–102. doi:10.2193/0091-7648(2005)33[92:FSIIWN]2.0.CO;2	2005	North America	Anseriformes	Mallard, Northern Pintail	Anas platyrhynchos, Anas acuta	Feather	Secondary (S4)	Duckling	na	Western North American dabbling ducks	OLS	site	-61	0.67	ma	Bowen and Revenaugh (2003)	na	na	408	52	0
Cryan et al. (2004)	Cryan PM, Bogan MA, Rye RO, Landis GP, Kester CL. Stable hydrogen isotope analysis of bat hair as evidence for seasonal molt and long-distance migration. Journal of Mammalogy. 2004;85: 995–1001. doi:10.1644/BRG-202	2004	North America	Chiroptera	Hoary Bat	Lasiurus cinereus	Hair	Scapular	na	na	Museum specimens and live Hoary Bats	OLS	individual	-24.81	0.7884	mgs	Meehan et al. (2004)	na	0.6	104	na	0
Hobson et al. (2004)	Hobson KA, Bowen GJ, Wassenaar LI, Ferrand Y, Lormee H. Using stable hydrogen and oxygen isotope measurements of feathers to infer geographical origins of migrating European birds. Oecologia. 2004;141: 477–488. doi:10.1007/s00442-004-1671-7	2004	Europe	Charadriiformes, Columbiformes, Galliformes, Passeriformes, Piciformes	Blue Tit, House Sparrow, Pheasant, Red Grouse, Black Grouse, Black Woodpecker, Warbler sp., European Serin, Lapwing, Eurasian Blackbird, Common Wood Pigeon, Hazel Grouse, Partridge, Rock Pigeon, Eurasian Curlew, Fieldfare, Redwing, Willow Grouse, Song Thrush, Chaffinch	Parus caeruleus, Passer domesticus, Phasianus colchicus, Lagopus lagopus, Tetrao tetrix, Dryocapus maritus, Serin serin, Vanellus vanellus, Turdus merula, Columba palumbus, Tetrastes bonasia, Perdix perdix, Columba livia, Numenius arguata, Turdus pilaris, Turdus iliacus, Lagopus lagopus, Turdus philomelos, Fringilla coelebs	Feather	na	Hatch Year	na	22 European avain species, excluding aquatic and corvid species	RMA	individual	na	na	ma	Bowen and Revenaugh (2003)	na	0.66	128	38	1	Slope and intercept were for the equation d2Hp = intercept + beta * d2Hf and therefore unreported
Hobson et al. (2004)	Hobson KA, Bowen GJ, Wassenaar LI, Ferrand Y, Lormee H. Using stable hydrogen and oxygen isotope measurements of feathers to infer geographical origins of migrating European birds. Oecologia. 2004;141: 477–488. doi:10.1007/s00442-004-1671-7	2004	Europe	Charadriiformes, Columbiformes, Galliformes, Passeriformes, Piciformes	Blue Tit, House Sparrow, Pheasant, Red Grouse, Black Grouse, Black Woodpecker, Warbler sp., European Serin, Lapwing, Eurasian Blackbird, Common Wood Pigeon, Hazel Grouse, Partridge, Rock Pigeon, Eurasian Curlew, Fieldfare, Redwing, Willow Grouse, Song Thrush, Chaffinch	Parus caeruleus, Passer domesticus, Phasianus colchicus, Lagopus lagopus, Tetrao tetrix, Dryocapus maritus, Serin serin, Vanellus vanellus, Turdus merula, Columba palumbus, Tetrastes bonasia, Perdix perdix, Columba livia, Numenius arguata, Turdus pilaris, Turdus iliacus, Lagopus lagopus, Turdus philomelos, Fringilla coelebs	Feather	na	Hatch Year	na	22 European avain species, excluding aquatic and corvid species	RMA	individual	na	na	mgs	Bowen and Revenaugh (2003)	na	0.65	128	38	1	Slope and intercept were for the equation d2Hp = intercept + beta * d2Hf and therefore unreported
Hobson et al. (2004)	Hobson KA, Bowen GJ, Wassenaar LI, Ferrand Y, Lormee H. Using stable hydrogen and oxygen isotope measurements of feathers to infer geographical origins of migrating European birds. Oecologia. 2004;141: 477–488. doi:10.1007/s00442-004-1671-7	2004	Europe	Charadriiformes, Columbiformes, Galliformes, Passeriformes, Piciformes	Blue Tit, House Sparrow, Pheasant, Red Grouse, Black Grouse, Black Woodpecker, Warbler sp., European Serin, Lapwing, Eurasian Blackbird, Common Wood Pigeon, Hazel Grouse, Partridge, Rock Pigeon, Eurasian Curlew, Fieldfare, Redwing, Willow Grouse, Song Thrush, Chaffinch	Parus caeruleus, Passer domesticus, Phasianus colchicus, Lagopus lagopus, Tetrao tetrix, Dryocapus maritus, Serin serin, Vanellus vanellus, Turdus merula, Columba palumbus, Tetrastes bonasia, Perdix perdix, Columba livia, Numenius arguata, Turdus pilaris, Turdus iliacus, Lagopus lagopus, Turdus philomelos, Fringilla coelebs	Feather	na	Hatch Year	na	22 European avain species, excluding aquatic and corvid species	RMA	individual	na	na	mgs-kriged	Hobson et al. (2004)	na	0.54	128	38	1	Slope and intercept were for the equation d2Hp = intercept + beta * d2Hf and therefore unreported
Meehan et al. (2004)	Meehan TD, Giermakowski JT, Cryan PM. GIS-based model of stable hydrogen isotope ratios in North American growing-season precipitation for use in animal movement studies. Isotopes in Environmental and Health Studies. 2004;40: 291–300. doi:10.1080/10256010410001731404	2004	North America	Passeriformes	Wilson's Warbler	Wilsonia pusilla	Feather	na	na	na	Reanalysis of Wilson's Warbler data [Kelly et al. (2002)]	OLS	individual	-27	0.7	mgs-kriged	Meehan et al. (2004)	na	0.46	62	na	0
Meehan et al. (2004)	Meehan TD, Giermakowski JT, Cryan PM. GIS-based model of stable hydrogen isotope ratios in North American growing-season precipitation for use in animal movement studies. Isotopes in Environmental and Health Studies. 2004;40: 291–300. doi:10.1080/10256010410001731404	2004	North America	Passeriformes	Wilson's Warbler	Wilsonia pusilla	Feather	na	na	na	Reanalysis of Wilson's Warbler data [Kelly et al. (2002)]	OLS	individual	-21	0.7	mgs	Meehan et al. (2004)	na	0.48	62	na	0
Meehan et al. (2004)	Meehan TD, Giermakowski JT, Cryan PM. GIS-based model of stable hydrogen isotope ratios in North American growing-season precipitation for use in animal movement studies. Isotopes in Environmental and Health Studies. 2004;40: 291–300. doi:10.1080/10256010410001731404	2004	North America	Accipitriformes, Falconiformes	American Kestrel, Broad-winged Hawk, Cooper's Hawk, Merlin, Northern Harrier, Peregrine Falcon, Red-tailed Hawk, Sharp-shinned Hawk, Red-shouldered Hawk	Falco sparverius, Buteo platypterus, Accipiter cooperii, Falco columbarius, Accipiter gentilis, Circus cyaneus, Falco peregrinus, Falco mexicanus, Buteo lagopus, Buteo jamaicensis, Accipiter striatus, Buteo swainsoni	Feather	Body	First Year, Nestling	na	Reanalysis of raptor data [Lott et al. (2003)]	OLS	individual	-38	0.6	mgs-kriged	Meehan et al. (2004)	na	0.46	91	na	0
Meehan et al. (2004)	Meehan TD, Giermakowski JT, Cryan PM. GIS-based model of stable hydrogen isotope ratios in North American growing-season precipitation for use in animal movement studies. Isotopes in Environmental and Health Studies. 2004;40: 291–300. doi:10.1080/10256010410001731404	2004	North America	Accipitriformes, Falconiformes	American Kestrel, Broad-winged Hawk, Cooper's Hawk, Merlin, Northern Harrier, Peregrine Falcon, Red-tailed Hawk, Sharp-shinned Hawk, Red-shouldered Hawk	Falco sparverius, Buteo platypterus, Accipiter cooperii, Falco columbarius, Accipiter gentilis, Circus cyaneus, Falco peregrinus, Falco mexicanus, Buteo lagopus, Buteo jamaicensis, Accipiter striatus, Buteo swainsoni	Feather	Body	First Year, Nestling	na	Reanalysis of raptor data [Lott et al. (2003)]	OLS	individual	-37	0.6	mgs	Meehan et al. (2004)	na	0.51	91	na	0
Meehan et al. (2004)	Meehan TD, Giermakowski JT, Cryan PM. GIS-based model of stable hydrogen isotope ratios in North American growing-season precipitation for use in animal movement studies. Isotopes in Environmental and Health Studies. 2004;40: 291–300. doi:10.1080/10256010410001731404	2004	North America	Accipitriformes, Falconiformes	Raptors	na	Feather	na	na	na	Reanalysis of a subset of raptor data from North Carolina [Lott et al. (2003)]	OLS	individual	168	7.8	mgs-kriged	Meehan et al. (2004)	na	0.47	14	na	0
Meehan et al. (2004)	Meehan TD, Giermakowski JT, Cryan PM. GIS-based model of stable hydrogen isotope ratios in North American growing-season precipitation for use in animal movement studies. Isotopes in Environmental and Health Studies. 2004;40: 291–300. doi:10.1080/10256010410001731404	2004	North America	Accipitriformes, Falconiformes	Raptors	na	Feather	na	na	na	Reanalysis of a subset of raptor data from North Carolina [Lott et al. (2003)]	OLS	individual	-25	0.7	mgs	Meehan et al. (2004)	na	0.18	14	na	0
Meehan et al. (2004)	Meehan TD, Giermakowski JT, Cryan PM. GIS-based model of stable hydrogen isotope ratios in North American growing-season precipitation for use in animal movement studies. Isotopes in Environmental and Health Studies. 2004;40: 291–300. doi:10.1080/10256010410001731404	2004	North America	Strigiformes	Flammulated Owl	Otus flammeolus	Feather	na	na	na	Unpublished Flammulated Owl data from DeLong	OLS	individual	-59	0.4	mgs-kriged	Meehan et al. (2004)	na	0.45	22	na	0
Meehan et al. (2004)	Meehan TD, Giermakowski JT, Cryan PM. GIS-based model of stable hydrogen isotope ratios in North American growing-season precipitation for use in animal movement studies. Isotopes in Environmental and Health Studies. 2004;40: 291–300. doi:10.1080/10256010410001731404	2004	North America	Strigiformes	Flammulated Owl	Otus flammeolus	Feather	na	na	na	Unpublished Flammulated Owl data from DeLong	OLS	individual	-8	0.9	mgs	Meehan et al. (2004)	na	0.66	22	na	0
Lott et al. (2003)	Lott CA, Meehan TD, Heath JA. Estimating the latitudinal origins of migratory birds using hydrogen and sulfur stable isotopes in feathers: influence of marine prey base. Oecologia. 2003;134: 505–510. doi:10.1007/s00442-002-1153-8	2003	North America	Accipitriformes, Falconiformes	American Kestrel, Broad-winged Hawk, Cooper's Hawk, Merlin, Northern Harrier, Peregrine Falcon, Red-tailed Hawk, Sharp-shinned Hawk, Red-shouldered Hawk	Falco sparverius, Buteo platypterus, Accipiter cooperii, Falco columbarius, Circus cyaneus, Falco peregrinus, Buteo jamaicensis, Accipiter striatus, Buteo lineatus	Feather	Body	First Year, Nestling	na	9 species of raptors	OLS	individual	-52.2	0.28	mgs-kriged	Hobson and Wassenaar (1997)	na	0.09	112	na	0
Lott et al. (2003)	Lott CA, Meehan TD, Heath JA. Estimating the latitudinal origins of migratory birds using hydrogen and sulfur stable isotopes in feathers: influence of marine prey base. Oecologia. 2003;134: 505–510. doi:10.1007/s00442-002-1153-8	2003	North America	Accipitriformes, Falconiformes	American Kestrel, Broad-winged Hawk, Cooper's Hawk, Merlin, Northern Harrier, Peregrine Falcon, Red-tailed Hawk, Sharp-shinned Hawk, Red-shouldered Hawk	Falco sparverius, Buteo platypterus, Accipiter cooperii, Falco columbarius, Circus cyaneus, Falco peregrinus, Buteo jamaicensis, Accipiter striatus, Buteo lineatus	Feather	Body	First Year, Nestling	na	9 species of non-coastal raptors	OLS	individual	-41.1	0.58	mgs-kriged	Hobson and Wassenaar (1997)	na	0.46	95	na	0
Lott et al. (2003)	Lott CA, Meehan TD, Heath JA. Estimating the latitudinal origins of migratory birds using hydrogen and sulfur stable isotopes in feathers: influence of marine prey base. Oecologia. 2003;134: 505–510. doi:10.1007/s00442-002-1153-8	2003	North America	Accipitriformes, Falconiformes	American Kestrel, Broad-winged Hawk, Northern Harrier, Red-tailed Hawk, Red-shouldered Hawk	Falco sparverius, Buteo platypterus, Circus cyaneus, Buteo jamaicensis, Buteo lineatus	Feather	Body	First Year, Nestling	na	Inland generalist raptors in North America	OLS	individual	-40	0.62	mgs-kriged	Hobson and Wassenaar (1997)	na	0.59	50	na	0
Lott et al. (2003)	Lott CA, Meehan TD, Heath JA. Estimating the latitudinal origins of migratory birds using hydrogen and sulfur stable isotopes in feathers: influence of marine prey base. Oecologia. 2003;134: 505–510. doi:10.1007/s00442-002-1153-8	2003	North America	Accipitriformes, Falconiformes	Cooper's Hawk, Merlin, Peregrine Falcon, Sharp-shinned Hawk	Accipiter cooperii, Falco columbarius, Falco peregrinus, Accipiter striatus	Feather	Body	First Year, Nestling	na	Inland bird eating raptors in North America	OLS	individual	-44.2	0.54	mgs-kriged	Hobson and Wassenaar (1997)	na	0.37	31	na	0
Lott et al. (2003)	Lott CA, Meehan TD, Heath JA. Estimating the latitudinal origins of migratory birds using hydrogen and sulfur stable isotopes in feathers: influence of marine prey base. Oecologia. 2003;134: 505–510. doi:10.1007/s00442-002-1153-8	2003	North America	Accipitriformes, Falconiformes	American Kestrel, Broad-winged Hawk, Cooper's Hawk, Merlin, Northern Harrier, Peregrine Falcon, Red-tailed Hawk, Sharp-shinned Hawk, Red-shouldered Hawk	Falco sparverius, Buteo platypterus, Circus cyaneus, Buteo jamaicensis, Buteo lineatus	Feather	Body	First Year, Nestling	na	Coastal generalist raptors in North America	OLS	individual	-38.8	0.55	mgs-kriged	Hobson and Wassenaar (1997)	na	0.19	13	na	0
Lott et al. (2003)	Lott CA, Meehan TD, Heath JA. Estimating the latitudinal origins of migratory birds using hydrogen and sulfur stable isotopes in feathers: influence of marine prey base. Oecologia. 2003;134: 505–510. doi:10.1007/s00442-002-1153-8	2003	North America	Accipitriformes, Falconiformes	Cooper's Hawk, Merlin, Peregrine Falcon, Sharp-shinned Hawk	Accipiter cooperii, Falco columbarius, Falco peregrinus, Accipiter striatus	Feather	Body	First Year, Nestling	na	Coastal bird eating raptors in North America	OLS	individual	-104.7	-0.59	mgs-kriged	Hobson and Wassenaar (1997)	na	0.12	17	na	0	Large confidence interval on the slope an intercept here
Kelly et al. (2002)	Kelly JF, Atudorei V, Sharp ZD, Finch DM. Insights into Wilson’s Warbler migration from analyses of hydrogen stable-isotope ratios. Oecologia. 2002;130: 216–221. doi:10.1007/s004420100789	2002	North America	Passeriformes	Wilson's Warbler	Wilsonia pusilla	Feather	Body	Adult	na	Breeding Wilson's Warblers	na	na	-51.7	0.4	na	Bowen et al. (2005)	na	0.36	63	na	0	Full equation not reported in main text, but is given in Hobson and Wassenaar (2008) - Tracking animal migration with stable isotopes
Hobson et al. (2001)	Hobson KA, McFarland KP, Wassenaar LI, Rimmer CC, Goetz JE. Linking Breeding and Wintering Grounds of Bicknell’s Thrushes Using Stable Isotope Analyses of Feathers. The Auk. 2001;118: 16–23. doi:10.1093/auk/118.1.16	2001	North America	Passeriformes	Bicknell's Thrush	Catharus bicknelli	Feather	Retrix	After Hatch Year	na	Breeding Bicknell's Thrush	na	na	-26.1	0.68	mgs	Hobson and Wassenaar (1997)	na	0.48	64	6	0
Meehan et al. (2001)	Meehan T, Lott C, Sharp Z, Smith R, Rosenfield R, Stewart A, et al. Using hydrogen isotope geochemistry to estimate the natal latitudes of immature Cooper’s Hawks migrating through the Florida Keys. Condor. 2001;103: 11–20. doi:10.1650/0010-5422(2001)103[0011:UHIGTE]2.0.CO;2	2001	North America	Accipitriformes	Cooper's Hawk	Accipiter cooperii	Feather	Body, Flight	Adult, Hatch Year, Nestling	na	Nestling and breeding adult Cooper's Hawks	OLS	individual	-34	1	mgs	Hobson and Wassenaar (1997)	na	0.83	60	5	0
Wassenaar and Hobson (2000)	Wassenaar LI, Hobson KA. Stable-carbon and hydrogen isotope ratios reveal breeding origins of Red-winged Blackbirds. Ecological Applications. 2000;10: 911–916. doi:10.2307/2641055	2000	North America	Passeriformes	Red-winged Blackbird	Agelaius phoeniceus	Feather	Primary	After Hatch Year	Male	Territorial adult male Red-winged Blackbirds	na	na	-27.4	1.1	mgs-kriged	Wassenaar and Hobson (2000)	na	0.83	64	11	0	Updated the isotope data in isoscape to 1998 data, using the same methods from Hobson and Wassenaar (1997)
Hobson et al. (1999)	Hobson KA, Wassenaar LI, Taylor OR. Stable isotopes (δD and δ13C) are geographic indicators of natal origins of monarch butterflies in eastern North America. Oecologia. 1999;120: 397–404. doi:10.1007/s004420050872	1999	North America	Lepidoptera	Monarch	Danaus plexippus	Chitin	Wing	na	na	Lab-raised monarchs	na	na	-53	0.5	lab	na	na	0.99	27	3	0
Hobson et al. (1999)	Hobson KA, Wassenaar LI, Taylor OR. Stable isotopes (δD and δ13C) are geographic indicators of natal origins of monarch butterflies in eastern North America. Oecologia. 1999;120: 397–404. doi:10.1007/s004420050872	1999	North America	Lepidoptera	Monarch	Danaus plexippus	Chitin	Wing	na	na	Field-raised monarchs in Eastern North America	na	na	-79	0.62	mgs	Hobson and Wassenaar (1997)	na	0.69	144	33	1
Chamberlain et al. (1997)	Chamberlain CP, Blum JD, Holmes RT, Feng X, Sherry TW, Graves GR. The use of isotope tracers for identifying populations of migratory birds. Oecologia. 1997;109: 132–141. doi:10.1007/s004420050067	1997	North America	Passeriformes	Black-throated Blue Warbler	Setophaga caerulescens	Feather	Contour, Retrix	na	na	Breeding Black-throated Blue Warblers	na	na	na	na	surface and rain	Friedman et al. (1964), Miller et al. (1988), Fritz et al. (1987), Yang et al. (1986), Hitchon and Krouse (1972), IAEA, Chamberlain et al. (1997)	na	na	143	10	0	Many sources for precipitation isotopes see table 4 in original paper for sources
Hobson and Wassenaar (1997)	Hobson KA, Wassenaar LI. Linking breeding and wintering grounds of neotropical migrant songbirds using stable hydrogen isotopic analysis of feathers. Oecologia. 1997;109: 142–148.	1997	North America	Passeriformes	American Redstart, Least Flycatcher, Tennessee Warbler, Swainson's Thrush, Ovenbird, Wood Thrush	Setophaga ruticilla, Empidonax minimus, Vermivora peregrinus, Catharus ustulatus, Seiurus aurocapillus, Hylocichla mustelina	Feather	na	na	na	6 species of North American neotropical migratory passerines	OLS	individual	-31	0.9	mgs-kriged	Hobson and Wassenaar (1997)	na	0.83	175	14	1	Calibration values from Hobson and Wassenaar (2008) textbook
Cormie et al. (1994)	Cormie AB, Luz B, Schwarcz HP. Relationship between the hydrogen and oxygen isotopes of deer bone and their use in the estimation of relative humidity. Geochimica et Cosmochimica Acta. 1994;58: 3439–3449. doi:10.1016/0016-7037(94)90097-3	1994	North America	Artiodactyla	White-tailed deer, Mule Deer	Odocoileus virginianus, Odocoileus hemionus	Bone	Tibia	na	na	North American deer	na	na	4	1.02	mgs	Cormie et al. (1994b)	na	na	38	na	0	Full equation not reported, but is given in Hobson and Wassenaar (2008) - Tracking animal migration with stable isotopes
Schimmelmann et al. (1993)	Schimmelmann A, Miller RF, Leavitt SW. Hydrogen Isotopic Exchange and Stable Isotope Ratios in Cellulose, Wood, Chitin, and Amino Compounds. Climate Change in Continental Isotopic Records. 1993. pp. 367–374. doi:10.1029/GM078p0367	1993	North America	Coleoptera	Ground Beetles, Predacious Diving Beetles, Water Scavenger Beetles, Carrion Beetles, Clown Beetles, Stag Beetles, Scarab Beetles, Variegated Mud-loving Beetles, Click Beetles, Soldier Beetles, Sap-feeding Beetles, Leaf Beetles	Carabidae, Dytiscidae, Hydrophilidae, Silphidae, Histeridae, Lucanidae, Scarabaeidea, Heteroceridae, Elateridae, Cantharidae, Nitidulidae, Chrysomelidae	Chitin	na	na	na	Reanalysis of beetle data [Miller et al. (1988)]	OLS	taxa	-20.6	0.86	ma	IAEA, University of Waterloo	na	0.85	34	34	0	Assuming the same sample sizes as Gröcke et al. (2006)
